# Supplementary material for: Versatile approach for functional analysis of human proteins and efficient stable cell line generation using FLP-mediated recombination system
Source: PLoS One. 2018 Mar 28;13(3):e0194887. doi: 10.1371/journal.pone.0194887 (PMC5874048; doi:10.1371/journal.pone.0194887)
Supplement: S7 Supporting Information — (XLSX) [file pone.0194887.s012.xlsx]

## Sheet: Full description of vectors
Vector	Tag position	Enzymes to linearize vector for SLIC	Features encoded	Application (examples)	Comments	References
pKK Vector Series
pKK-NoTag	---	BshTI, NheI	only SLIC arms (TEV-L and TEV-R)	control vector; expression without tag; any tag can be added	Useful to design other vectors.	---
pKK-FLAG-TEV	N-terminal	BshTI, NheI	FLAG tag	protein localization, purification	Short tag, less likely to interfere with protein function. FLAG tag present at the N-terminus of a protein can be cleaved of with enterokinase.	doi:10.1038/nbt1088-1204; PMID: 11694294
pKK-HA-TEV	N-terminal	BshTI, NheI	HA tag orginating from a fragment of human influenza virus hemagglutinin	protein localization, purification	Short tag, less likely to interfere with protein function.	PMID: 24334194
pKK-FLAG-BirA-TEV	N-terminal	BshTI, NheI	humanized biotin ligase, FLAG-tagged	protein localization, purification, search for proximal or interacting proteins using the BioID approach	The presence of FLAG facilitates detection of protein of interest by western blot and/or immunofluorescence.	PMID: 15707685 PMID: 22412018 Addgene ID: 36047
pKK-MBP-TEV	N-terminal	BshTI, NheI	maltose binding protein	protein purification	The maltose binding protein (MBP) tag allows convinient purification of tagged proteins or complexes for functional biochemical studies. Elution from amylose affinity resin is done with 20mM maltose for which MBP has a ~300-fold higher affinity than for amylose. MBP has been successfully used in spliceosome purification procedures (PMID: 19941820, PMID: 19935684)	PMID: 22442034 PMID: 19941820 PMID: 19935684
pKK-mTagBFP-TEV	N-terminal	BshTI, NheI	blue fluorescent protein	protein localization, live cell imaging, analysis of protein dynamics (FRAP), protein purification, convenient protein expression analysis by cytometry, possible fluorescence-activated cell sorting	Consider the potentially deleterious consequences of using near UV light for excitation. Useful for multiplexed fluorescence analysis when short wavelength for excitation can be used.	PMID: 18940671 PMID: 25378625 Addgene ID: 62383
pKK-mCerulean-TEV	N-terminal	BshTI, NheI	cyan fluorescent protein	protein localization, live cell imaging, analysis of protein dynamics and in vivo interactions (FRAP, FRET), protein purification, convenient protein expression analysis by cytometry, possible fluorescence-activated cell sorting	Cerulean is a cyan fluorescent protein; donor in the commonly used Cerulean-Venus FRET pair.	PMID: 14990965 PMID: 17040988 PMID: 22264545 Addgene ID: 27795
pKK-mVenus-TEV	N-terminal	BshTI, NheI	yellow fluorescent protein	protein localization, live cell imaging, analysis of protein dynamics and in vivo interactions (FRAP, FRET), protein purification, convenient protein expression analysis by cytometry, possible fluorescence-activated cell sorting	Venus is a yellow fluorescent protein; acceptor in the commonly used Cerulean-Venus FRET pair.	PMID: 11753368 PMID: 17040988 PMID: 22264545 Addgene ID: 27793
pKK-mAmber-TEV	N-terminal	BshTI, NheI	non-absorbing, non-fluorescent mutant of Venus	negative control for FRET experiments	Amber is a Venus mutant (Y67C) that neither absorbs nor emits light but retains full tertiary structure of Venus. Used as negative control for FRET measurements.	PMID: 17040988 PMID: 22264545 Addgene ID: 27798
pKK-EGFP-TEV	N-terminal	BshTI, NheI	green fluorescent protein	protein localization, live cell imaging, analysis of protein dynamics and in vivo interactions (FRAP, FRET), protein purification, convenient protein expression analysis by cytometry, possible fluorescence-activated cell sorting	Enhanced green florescent protein (EGFP) is a mutant of wild-type GFP with humanized sequence and mutations (F64L, S65T) that improve its spectral properties (PMID: 8805248). EGFP is NOT truly monomeric (a property confered by the A206K mutation, PMID: 11988576, PMID: 22869113).	PMID: 8885998 PMID: 8805248
pKK-mEGFP-TEV	N-terminal	BshTI, NheI	green fluorescent protein	protein localization, live cell imaging, analysis of protein dynamics and in vivo interactions (FRAP, FRET), protein purification, convenient protein expression analysis by cytometry, possible fluorescence-activated cell sorting	mEGFP is an EGFP mutant (A206K) with vastly reduced dimerization. Also called the true monomeric variant A206K (PMID: 11988576, PMID: 22869113).	PMID: 11988576 PMID: 22869113
pKK-mClover3-TEV	N-terminal	BshTI, NheI	green florescent protein	protein localization, live cell imaging, analysis of protein dynamics and in vivo interactions (FRAP, FRET), protein purification, convenient protein expression analysis by cytometry, possible fluorescence-activated cell sorting	mClover3 is a brighter derivative of EGFP. The mClover3-mRuby3 pair is superior to EGFP-mCherry in FRET analysis. At the time of publication mClover3 was the brightest jellyfish-derived GFP in mammalian cells.	PMID: 26879144 Addgene ID: 74252
pKK-mCherry-TEV	N-terminal	BshTI, NheI	red fluorescent protein	protein localization, live cell imaging, analysis of protein dynamics and in vivo interactions (FRAP, FRET), protein purification, convenient protein expression analysis by cytometry, possible fluorescence-activated cell sorting	mCherry descends from the first truly monomeric red fluorescent protein mRFP1, which was obtained by mutating DsRed form Discosoma sp. Note that EGFP and mCherry come from different organisms and their sequences differ greatly.	PMID: 15558047
pKK-mRuby3-TEV	N-terminal	BshTI, NheI	red fluorescent protein	protein localization, live cell imaging, analysis of protein dynamics and in vivo interactions (FRAP, FRET), protein purification, convenient protein expression analysis by cytometry, possible fluorescence-activated cell sorting	mRuby3 is brighter than mCherry and has slightly shifted excitation and emission spectra. The mClover3-mRuby3 FRET pair is superior EGFP-mCherry. At the time of publication mRuby3 was the brightest coral-derived RFP in mammalian cells.	PMID: 26879144 Addgene ID: 74252
pKK-mCardinal-TEV	N-terminal	BshTI, NheI	red fluorescent protein	protein localization, live cell imaging, protein purification, convenient protein expression analysis by cytometry, possible fluorescence-activated cell sorting	mCardinal has red-shifted spectra (ex604/em659), which allows for multi-channel imaging and deep-tissue imaging. It was demonstrated that mCardinal and mCherry can be visualized orthogonally without signal cross-talk.	PMID: 24633408 Addgene ID: 56172
pKK-CyOFP1-TEV	N-terminal	BshTI, NheI	orange fluorescent protein large Stokes shift	protein localization including live cell imaging, analysis of protein dynamics (FRAP), convenient protein expression analysis by cytometry, possible fluorescence-activated cell sorting	CyOFP1 is excited in the blue and emits in the orange range. It can be multiplexed with EGFP in fluorescence based assays. Also as acceptor for blue-emitting luciferase.	PMID: 27240196 Addgene ID: 74279
pKK-Dendra2N-TEV	N-terminal	BshTI, NheI	green-to-red photoconvertible fluorescent protein	protein dynamics analysis using photoactivation approach, localization-based super-resolution microscopy	Dendra2 exhibits EGFP-like fluorescence in its basic state and mCherry-like fluorescence after photoconversion by irradiation with a 405- or 440 nm laser (PMID: 16550175).	PMID: 22355710 PMID: 23045631 PMID: 24390439
pKK-TEV-FLAG	C-terminal	BshTI, NheI	FLAG tag	see above	see above	see above
pKK-TEV-3XFLAG	C-terminal	BshTI, NheI	tripple FLAG tag	protein localisation, purification	3xFLAG epitope improves detection by antibody staining in immunocytochemistry and western blot in comparison to FLAG tag. It was also found to be superior to FLAG tag in pull down experiments. Note that 3xFLAG has different sequence than 3 repeats of FLAG tag.	PMID: 10769759 PMID: 11721627 PMID: 22668517
pKK-TEV-HA	C-terminal	BshTI, NheI	HA tag (see above)	see above	see above	see above
pKK-TEV-FLAG-BirA	C-terminal	BshTI, NheI	biotin ligase (see above)	see above	see above	see above
pKK-TEV-MBP	C-terminal	BshTI, NheI	maltose binging protein	see above	see above	see above
pKK-TEV-ProteinA	C-terminal	BshTI, NheI	two IgG binding domains of Staphylococcus aureus protein A	protein purification	Protein A of Staphylococcus aureus binds to IgG of different origin which can be used for affinity purification or antibody-based detection. Protein A (i.e. two IgG-binding domains of protein A) is often used for tandem affinity purification, in which a protein of interest is expressed in fusion with two different tags (for example Protein A-calmodulin binding peptide). In this vector only Protei…	PMID: 10504710 PMID: 3507693
pKK-TEV-mTagBFP	C-terminal	BshTI, NheI	blue fluorescent protein	protein localization, live cell imaging, analysis of protein dynamics and in vivo interactions (FRAP, FRET), protein purification, convenient protein expression analysis by cytometry, possible fluorescence-activated cell sorting	see above	see above
pKK-TEV-mCerulean	C-terminal	BshTI, NheI	cyan fluorescent protein	protein localization, live cell imaging, analysis of protein dynamics and in vivo interactions (FRAP, FRET), protein purification, convenient protein expression analysis by cytometry, possible fluorescence-activated cell sorting	see above	see above
pKK-TEV-mVenus	C-terminal	BshTI, NheI	yellow fluorescent protein	protein localization, live cell imaging, analysis of protein dynamics and in vivo interactions (FRAP, FRET), protein purification, convenient protein expression analysis by cytometry, possible fluorescence-activated cell sorting	see above	see above
pKK-TEV-mAmber	C-terminal	BshTI, NheI	non-absorbing, non-fluorescent mutant of Venus	negative control for FRET experiments	see above	see above
pKK-TEV-EGFP	C-terminal	BshTI, NheI	green fluorescent protein	protein localization, live cell imaging, analysis of protein dynamics and in vivo interactions (FRAP, FRET), protein purification, convenient protein expression analysis by cytometry, possible fluorescence-activated cell sorting	see above	see above
pKK-TEV-mEGFP	C-terminal	BshTI, NheI	green fluorescent protein	protein localization, live cell imaging, analysis of protein dynamics and in vivo interactions (FRAP, FRET), protein purification, convenient protein expression analysis by cytometry, possible fluorescence-activated cell sorting	see above	see above
pKK-TEV-mClover3	C-terminal	BshTI, NheI	green fluorescent protein	protein localization, live cell imaging, analysis of protein dynamics and in vivo interactions (FRAP, FRET), protein purification, convenient protein expression analysis by cytometry, possible fluorescence-activated cell sorting	see above	see above
pKK-TEV-mCherry	C-terminal	BshTI, NheI	red fluorescent protein	protein localization, live cell imaging, analysis of protein dynamics and in vivo interactions (FRAP, FRET), protein purification, convenient protein expression analysis by cytometry, possible fluorescence-activated cell sorting	see above	see above
pKK-TEV-mRuby3	C-terminal	BshTI, NheI	red fluorescent protein	protein localization, live cell imaging, analysis of protein dynamics and in vivo interactions (FRAP, FRET), protein purification, convenient protein expression analysis by cytometry, possible fluorescence-activated cell sorting	see above	see above
pKK-TEV-mCardinal	C-terminal	BshTI, NheI	red fluorescent protein	protein localization, live cell imaging, analysis of protein dynamics and in vivo interactions (FRAP, FRET), protein purification, convenient protein expression analysis by cytometry, possible fluorescence-activated cell sorting	see above	see above
pKK-TEV-CyOFP1	C-terminal	BshTI, NheI	orange fluorescent protein large Stokes shift	protein localization including live cell imaging, analysis of protein dynamics (FRAP), convenient protein expression analysis by cytometry, possible fluorescence-activated cell sorting	see above	see above
pKK-TEV-Dendra2N	C-terminal	BshTI, NheI	green-to-red photoconvertible fluorescent protein	protein dynamics analysis using photoactivation approach, localization-based super-resolution microscopy	see above	see above
pKK-BI16 Vector Series
pKK-BI16-TEV-mCherry	C-terminal	BshTI, NheI, others	one protein expressed with mCherry fusion tag, cleavable by TEV protease; second protein expressed without tag	concomittant expression of two proteins	One coding sequnece is cloned with the universal SLIC protocol (BshTI, NheI), the other one can be cloned using SLIC with specifcially designed primers (applicable enzymes: Bsp120I, ApaI, MluI, NotI, BspTI, Eco47III, MunI, Psp5II) or conventional restriction-ligase based cloning.	see above
pKK-BI16-FLAG-3C-ORF1_mClover3-TEV-ORF2	both N-terminal	BshTI, NheI, others	one protein expressed with FLAG fusion tag, cleavable by 3C protease (PreScission) or enterokinase; second protein expressed with mClover3 fusion tag, cleavable by TEV protease	concomittant expression of two proteins	ORF2 is cloned with the universal SLIC protocol (BshTI, NheI), ORF1 can be cloned using SLIC with specifcially designed primers (applicable enzymes: MluI, BspTI, Eco47III, MunI, Psp5II) or conventional restriction-ligase based cloning.	see above
pKK-BI16-ORF1-3C-mRuby3_ORF2-TEV-mClover3	both C-terminal	BshTI, NheI, others	one protein expressed with mRuby3 fusion tag, cleavable by 3C protease (PreScission); second protein expressed with mClover3 fusion tag, cleavable by TEV protease	concomittant expression of two proteins	ORF2 is cloned with the universal SLIC protocol (BshTI, NheI), ORF1 can be cloned using SLIC with specifcially designed primers (applicable enzymes: Bsp120I, ApaI, MluI, NotI, BspTI, Eco47III, MunI) or conventional restriction-ligase based cloning.	see above
pKK-BI16-ORF1-3C-FLAG_ORF2-TEV-mClover3	both C-terminal	BshTI, NheI, others	one protein expressed with FLAG fusion tag, cleavable by 3C protease (PreScission); second protein expressed with mClover3 fusion tag, cleavable by TEV protease	concomittant expression of two proteins	ORF2 is cloned with the universal SLIC protocol (BshTI, NheI), ORF1 can be cloned using SLIC with specifcially designed primers (applicable enzymes: Bsp120I, ApaI, MluI, NotI, BspTI, Eco47III, MunI, Psp5II) or conventional restriction-ligase based cloning.	see above
pKK-BiFC Vector Series
pKK-BiFC-Venus	both C-terminal	BshTI, NheI, others	fragments of Venus (VN173, VC155) that become fluorescent when they reassemble into full fluorescent protein	protein interactions studies by bimolecular fluorescence complementation (BiFC), including BiFC-FRET assays	Two fragments of Venus, expressed as separate polypeptides, can reassemble into the functional fluorescent protein and thus serve as an in vivo proximity assay. Here, an improved version of VN173 fragment is used (I152L) to inhibit self-assembly (PMID:21091444).	PMID: 16454041 PMID: 18846096 PMID: 21091444 Addgene ID: 22010 and 22011
pKK-FRET Vector Series
pKK-FRET-ORF1-3C-Cerulean_ORF2-TEV-Venus	both C-terminal	BshTI, NheI, others	one protein expressed with Cerulean fusion tag, cleavable by 3C protease (PreScission); second protein expressed with Venus fusion tag, cleavable by TEV protease	in vivo protein interaction analysis by FRET	Cerulean-Venus is a widely used FRET pair. Standard fusion constructs with different-length linkers exist and have been well studied.
pKK-FRET-ORF1-3C-Cerulean_ORF2-TEV-Amber	both C-terminal	BshTI, NheI, others	one protein expressed with Cerulean fusion tag, cleavable by 3C protease (PreScission); whereas second protein expressed with non-fluorescent Amber fusion tag, cleavably by TEV protease	in vivo protein interaction analysis by FRET	Amber is a mutant of Venus (Y67C) that retains the tertiary structure but has no fluorescent properties and does not absorb light. A no-FRET sample in which both putative interacting protenis are tagged can be superior to a donor-only sample.
pKK-RNAi Vector Series
pKK-RNAi-nucEGFPmiR-FLAG-TEV	N-terminal	BshTI, NheI	miRNA cassette with nuclear EGFP expression marker; N-terminal FLAG tag	functional studies using gene silencing; rescue experiments; substituting endogenous protein for its different form (e. g. harboring potential pathogenic mutation)	The fluorescent reporter of miRNA expression has 3 repeats of the nuclear localisation signal of SV40 large T antigen.
pKK-RNAi-nucEGFPmiR-mCherry-TEV	N-terminal	BshTI, NheI	miRNA cassette with nuclear EGFP expression marker; N-terminal mCherry tag	functional studies using gene silencing; rescue experiments; substituting endogenous protein for its different form (e. g. harboring potential pathogenic mutation)	see above (pKK-RNAi-nucEGFPmiR-FLAG-TEV)
pKK-RNAi-nucCHERRYmiR-FLAG-TEV	N-terminal	BshTI, NheI	miRNA cassette with nuclear mCherry expression marker; N-terminal FLAG tag	functional studies using gene silencing; rescue experiments; substituting endogenous protein for its different form (e. g. harboring potential pathogenic mutation)	see above (pKK-RNAi-nucEGFPmiR-FLAG-TEV)
pKK-RNAi-nucCHERRYmiR-EGFP-TEV	N-terminal	BshTI, NheI	miRNA cassette with nuclear mCherry expression marker; N-terminal EGFP tag	functional studies using gene silencing; rescue experiments; substituting endogenous protein for its different form (e. g. harboring potential pathogenic mutation)	see above (pKK-RNAi-nucEGFPmiR-FLAG-TEV)
pKK-RNAi-nucEGFPmiR-TEV-FLAG	C-terminal	BshTI, NheI	miRNA cassette with nuclear EGFP expression marker; C-terminal FLAG tag	functional studies using gene silencing; rescue experiments; substituting endogenous protein for its different form (e. g. harboring potential pathogenic mutation)	see above (pKK-RNAi-nucEGFPmiR-FLAG-TEV)
pKK-RNAi-nucEGFPmiR-TEV-mCherry	C-terminal	BshTI, NheI	miRNA cassette with nuclear EGFP expression marker; C-terminal mCherry tag	functional studies using gene silencing; rescue experiments; substituting endogenous protein for its different form (e. g. harboring potential pathogenic mutation)	see above (pKK-RNAi-nucEGFPmiR-FLAG-TEV)
pKK-RNAi-nucCHERRYmiR-TEV-FLAG	C-terminal	BshTI, NheI	miRNA cassette with nuclear mCherry expression marker; C-terminal FLAG tag	functional studies using gene silencing; rescue experiments; substituting endogenous protein for its different form (e. g. harboring potential pathogenic mutation)	see above (pKK-RNAi-nucEGFPmiR-FLAG-TEV)
pKK-RNAi-nucCHERRYmiR-TEV-EGFP	C-terminal	BshTI, NheI	miRNA cassette with nuclear mCherry expression marker; C-terminal EGFP tag	functional studies using gene silencing; rescue experiments; substituting endogenous protein for its different form (e. g. harboring potential pathogenic mutation)	see above (pKK-RNAi-nucEGFPmiR-FLAG-TEV)
pKK-RNAtag Vector Series
pKK-RNAtag-3UTR-24MS2SL	3'-terminal	BshTI, NheI	24 repeats of the MS2 phage hairpin RNA that interacts with the coat protein	RNA localisation; RNA pull-down from cells in co-immunoprecipitation experiments	This plasmid allows for in vivo RNA localisation. 24 RNA stem-loops are added to the 3'UTR that strongly interact with the MS2 coat protein, expressed in fusion with a fluorescent protein.
pKK-RNAtag-nTER-HA-TEV	N-terminal	BshTI, NheI	short arginine-rich N-terminal domain (positions 1–22) of the bacteriophage λ transcriptional antiterminator protein N, a 12 amino-acid linker and HA peptide	tethering of the tagged protein to tagged RNAs in living cell; protein localisation	The tag can be used to tether the tagged protein to RNA comprising stem loops of the bacteriophage λ (B-box hairpins) to test the effects of the investigated protein on RNA stability, processing etc. The HA tag can be concomitantly used for localisation of the protein in the cell. The system is widely use (PMID: 10469664, PMID: 15337849, PMID: 25480299).	PMID: 7777498
